# Supplementary material for: Repurposing caspofungin as a small-molecule inhibitor of Clostridium perfringens α-toxin for treatment of gas gangrene
Source: Commun Med (Lond). 2026 Apr 16;6:225. doi: 10.1038/s43856-026-01503-y (PMC13086959; doi:10.1038/s43856-026-01503-y)
Supplement: Supplementary file 2 — Supplementary Data 1 [file 43856_2026_1503_MOESM2_ESM.xlsx]

## Sheet: Fig 1B
	Compound	Viability (% of control)
		a-toxin (-)	a-toxin (+)
	DMSO	100	24.4186
	Bleomycin sulfate	97.4119	28.7322
	Micafungin	123.714	127.798
	Mitoxantrone dihydrochloride	123.926	8.0106
	Orlistat	149.072	7.2679
	Pralidoxime chloride	107.238	15.6993
	Phytonadione	99.8951	17.4825
	Bosentan	104.126	0
	Trientine dihydrochloride	103.776	17.0979
	Permethrin	113.601	11.8531
	Butoconazole nitrate	0	0
	Chlorzoxazone	119.542	12.0405
	Mequinol	132.944	0
	Epirubicin hydrochloride	101.308	9.26217
	Daunorubicin hydrochloride	30.6122	0
	Apomorphine hydrochloride	94.8612	8.92723
	Doxorubicin hydrochloride	109.524	7.53532
	Tazarotene	175.406	23.2862
	5-Aminosalicylic acid	105.214	18.117
	Olanzapine	173.687	9.23077
	Zileuton	102.483	9.23077
	Idarubicin hydrochloride	0	0

## Sheet: Fig 1C
			PLC activity (% of control)
	DMSO (Control)		102.028	99.489	98.4827
	Micafungin (µM)	200	0.39651	0.475131	0
		100	5.25056	4.96779	4.33898
		50	7.10507	7.15841	7.2821
		25	34.7498	32.8694	32.6402
		12.5	127.622	129.198	126.13
	Caspofungin (µM)	200	20.096	19.7226	19.8003
		100	12.2318	12.3387	12.5812
		50	25.626	26.123	29.1191
		25	83.8101	84.8465	88.592
		12.5	120.759	122.278	122.764

## Sheet: Fig 1D
			SMase activity (% of control)
	DMSO (Control)		124.107	96.7358	92.4255	98.5251	94.5406	93.666
	Micafungin (µM)	50	81.1466	87.7779	83.0959	82.4843
		25	105.356	95.1294	89.3042	98.588	93.6717	92.5741
		12.5	116.664	99.8742	95.7297	101.189	92.1339	91.2879
		6.25	111.691	109.41	96.9245	102.681	95.9412	98.9596
	Caspofungin (µM)	50	198.858	218.774	200.704	210.314	197.28	207.873
		25	200.298	183.731	193.192	191.66	214.721	231.877
		12.5	166.073	167.885	168.474	162.677	159.504	189.448
		6.25	128.114	148.168	129.332	138.696	131.299	149.409

## Sheet: Fig 3A
			a-Toxin (500 ng/ml)	Viability (% of control)
	DMSO		-	95.5298	99.9274	104.543
			+	29.0856	32.3948	33.1785
	Micafungin (µM)	1.6	+	46.0232	48.0697	48.8534
		3.1	+	60.5225	66.4877	66.5747
		6.3	+	86.5167	86.1248	84.9057
		12.5	+	115.21	105.065	97.3585
		25	+	112.816	111.335	107.896
		50	+	132.975	127.794	123.614
	Caspofungin (µM)	1.6	+	29.4775	29.1292	26.7779
		3.1	+	27.3004	32.3512	34.0058
		6.3	+	44.9347	48.2438	53.6865
		12.5	+	48.2438	51.9013	58.0842
		25	+	83.9042	86.5602	85.3846
		50	+	112.163	106.72	97.2279

## Sheet: Fig 3B
		a-Toxin (500 ng/ml)	% total LDH release
	DMSO	-	26.6319	9.08235	8.83756
		+	82.0487	72.1818	66.3821
	Micafungin (50 µM)	-	14.4489	7.25584	12.4153
		+	14.1665	16.0118	14.0158
	Caspofungin (50 µM)	-	5.7306	7.27467	8.32915
		+	12.886	15.9365	17.0286

## Sheet: Fig 3C
	PGN (10 µg/ml)	-	+	-	+	+	+	+	+	+	+
	a-Toxin (10 ng/ml)	-	-	+	+	+	+	+	+	+	+
	DMSO	+	+	+	+
	Micafungin (µM)					12.5	25	50
	Caspofungin (µM)								12.5	25	50
	IL-6 (pg/ml)	57.8679	53.5703	92.2798	258.756	37.0502	29.6728	155.425	63.3868	79.2668	42.9932
		36.6287	55.7613	72.4435	293.034	37.3453	32.4132	143.598	73.4123	57.9943	44.4682
		37.261	62.797	63.6817	256.106	32.1602	33.0456	136.99	88.3634	52.2641	44.8475

## Sheet: Fig 3D
			a-Toxin (100 ng/ml)	CD11b (MFI)
	DMSO		-	208	205	207
			+	659	664	663
	Micafungin (µM)	12.5	+	392	394	390
		25	+	211	207	207
		50	+	135	135	137
	Caspofungin (µM)	12.5	+	636	633	639
		25	+	612	603	606
		50	+	578	576	577

## Sheet: Fig 3E
	Group	Event (1 = death, 0 = censored)	Survival time (hours)
	Control	1	6
	Control	1	6
	Control	1	6
	Control	1	6
	Control	0	168
	Control	0	168
	Control	1	6
	Control	1	6
	Control	1	6
	Control	1	6
	Control	1	6
	Control	1	6
	Control	1	6
	Control	1	6
	Control	1	6
	Control	1	6
	Control	1	6
	Control	1	6
	Control	1	6
	Control	1	24
	Control	0	168
	Micafungin	1	6
	Micafungin	1	6
	Micafungin	1	6
	Micafungin	1	6
	Micafungin	1	6
	Micafungin	1	6
	Micafungin	1	6
	Micafungin	1	6
	Micafungin	1	6
	Micafungin	1	6
	Micafungin	1	6
	Micafungin	1	6
	Micafungin	1	6
	Micafungin	1	6
	Micafungin	0	168
	Micafungin	1	6
	Micafungin	1	6
	Micafungin	1	6
	Micafungin	1	6
	Micafungin	1	6
	Micafungin	0	168
	Caspofungin	1	24
	Caspofungin	1	48
	Caspofungin	1	72
	Caspofungin	1	72
	Caspofungin	1	96
	Caspofungin	0	168
	Caspofungin	0	168
	Caspofungin	0	168
	Caspofungin	0	168
	Caspofungin	0	168
	Caspofungin	0	168
	Caspofungin	0	168
	Caspofungin	0	168
	Caspofungin	0	168
	Caspofungin	0	168
	Caspofungin	0	168
	Caspofungin	0	168
	Caspofungin	0	168
	Caspofungin	0	168
	Caspofungin	0	168
	Caspofungin	0	168

## Sheet: Fig 4A
	Group	Event (1 = death, 0 = censored)	Survival time (hours)
	Control	1	24
	Control	1	24
	Control	1	24
	Control	1	24
	Control	1	24
	Control	1	24
	Control	1	24
	Control	1	24
	Control	1	24
	Control	1	24
	Control	1	24
	Control	1	24
	Control	1	24
	Control	1	24
	Control	1	24
	Control	1	24
	Control	1	24
	Control	1	24
	Clindamycin	1	48
	Clindamycin	0	168
	Clindamycin	0	168
	Clindamycin	0	168
	Clindamycin	0	168
	Clindamycin	0	168
	Clindamycin	0	168
	Clindamycin	0	168
	Clindamycin	0	168
	Clindamycin	0	168
	Clindamycin	0	168
	Clindamycin	0	168
	Clindamycin	0	168
	Clindamycin	0	168
	Clindamycin	0	168
	Clindamycin	1	24
	Clindamycin	1	48
	Clindamycin	1	48
	Caspofungin	1	24
	Caspofungin	1	24
	Caspofungin	1	24
	Caspofungin	1	24
	Caspofungin	1	24
	Caspofungin	1	48
	Caspofungin	1	48
	Caspofungin	1	48
	Caspofungin	1	48
	Caspofungin	1	48
	Caspofungin	1	48
	Caspofungin	1	48
	Caspofungin	1	48
	Caspofungin	1	48
	Caspofungin	1	72
	Caspofungin	1	24
	Caspofungin	1	24
	Caspofungin	1	48
	Clindamycin + Caspofungin	0	168
	Clindamycin + Caspofungin	0	168
	Clindamycin + Caspofungin	0	168
	Clindamycin + Caspofungin	0	168
	Clindamycin + Caspofungin	0	168
	Clindamycin + Caspofungin	0	168
	Clindamycin + Caspofungin	0	168
	Clindamycin + Caspofungin	0	168
	Clindamycin + Caspofungin	0	168
	Clindamycin + Caspofungin	0	168
	Clindamycin + Caspofungin	0	168
	Clindamycin + Caspofungin	0	168
	Clindamycin + Caspofungin	0	168
	Clindamycin + Caspofungin	0	168
	Clindamycin + Caspofungin	0	168
	Clindamycin + Caspofungin	1	96
	Clindamycin + Caspofungin	1	96
	Clindamycin + Caspofungin	0	168

## Sheet: Fig 4C
	Group	Myotube diameter (µm)
	TGY medium	36.5699
	TGY medium	29.0179
	TGY medium	45.7217
	TGY medium	16.5551
	TGY medium	48.1771
	TGY medium	43.6756
	TGY medium	33.2961
	TGY medium	42.1503
	TGY medium	49.2187
	TGY medium	54.1295
	TGY medium	37.8348
	TGY medium	33.6682
	TGY medium	34.1518
	TGY medium	48.1771
	TGY medium	45.4241
	TGY medium	29.3527
	TGY medium	12.128
	TGY medium	35.8259
	TGY medium	48.9583
	TGY medium	46.131
	TGY medium	59.8214
	TGY medium	48.8467
	TGY medium	31.25
	TGY medium	45.5729
	TGY medium	32.2545
	TGY medium	47.4702
	TGY medium	39.9926
	TGY medium	38.6161
	TGY medium	33.2961
	TGY medium	54.4271
	TGY medium	42.2991
	TGY medium	26.8601
	TGY medium	32.2917
	TGY medium	38.4673
	TGY medium	47.8423
	TGY medium	40.1786
	TGY medium	48.2143
	TGY medium	28.7574
	TGY medium	30.7292
	TGY medium	47.5074
	TGY medium	52.3065
	TGY medium	32.2545
	TGY medium	54.9851
	TGY medium	45.9821
	TGY medium	51.5253
	TGY medium	33.3333
	TGY medium	28.0878
	TGY medium	43.2292
	TGY medium	50.2976
	TGY medium	42.7083
	TGY medium	22.8795
	TGY medium	54.9107
	TGY medium	32.1057
	TGY medium	31.1384
	TGY medium	46.9866
	TGY medium	38.244
	TGY medium	53.4598
	TGY medium	47.5074
	TGY medium	35.7143
	TGY medium	26.0417
	TGY medium	58.8914
	TGY medium	48.1399
	TGY medium	26.7113
	TGY medium	39.4717
	TGY medium	41.2574
	TGY medium	28.7574
	TGY medium	41.9643
	TGY medium	33.3333
	TGY medium	36.3467
	TGY medium	32.1057
	TGY medium	25.2232
	TGY medium	29.1295
	TGY medium	35.6771
	TGY medium	44.0848
	TGY medium	53.3854
	TGY medium	33.7798
	TGY medium	36.756
	TGY medium	38.4673
	TGY medium	42.2247
	TGY medium	47.2842
	TGY medium	36.3839
	TGY medium	37.2768
	TGY medium	38.8393
	TGY medium	44.9033
	TGY medium	25.6696
	TGY medium	57.0312
	TGY medium	51.7485
	TGY medium	39.3601
	TGY medium	49.814
	TGY medium	29.9479
	TGY medium	47.3214
	TGY medium	44.3452
	TGY medium	41.2574
	TGY medium	30.1339
	TGY medium	22.2098
	TGY medium	43.3036
	TGY medium	28.0134
	TGY medium	36.5327
	TGY medium	32.8869
	TGY medium	37.5744
	TGY medium	45.9077
	TGY medium	46.2426
	TGY medium	37.8348
	TGY medium	20.9449
	TGY medium	38.058
	TGY medium	35.7143
	TGY medium	28.0878
	TGY medium	26.4137
	TGY medium	50.0372
	TGY medium	22.5074
	TGY medium	37.9836
	TGY medium	50.372
	TGY medium	25.6696
	TGY medium	35.0074
	TGY medium	21.8378
	TGY medium	42.2991
	TGY medium	45.4241
	TGY medium	41.4435
	TGY medium	40.3274
	TGY medium	42.8199
	TGY medium	36.2723
	TGY medium	20.0893
	TGY medium	39.2485
	TGY medium	30.7292
	TGY medium	33.2961
	TGY medium	20.5357
	TGY medium	42.7455
	TGY medium	37.6116
	TGY medium	26.0045
	TGY medium	38.4673
	TGY medium	21.8378
	TGY medium	25
	TGY medium	42.0387
	TGY medium	27.1205
	TGY medium	29.9479
	TGY medium	26.6741
	TGY medium	33.5193
	TGY medium	32.2545
	TGY medium	43.5268
	TGY medium	27.4926
	TGY medium	38.058
	TGY medium	32.4033
	TGY medium	32.8497
	TGY medium	37.6116
	TGY medium	32.8869
	TGY medium	36.5699
	TGY medium	20.2753
	TGY medium	20.2009
	TGY medium	34.6726
	TGY medium	26.7113
	TGY medium	36.5699
	TGY medium	22.2098
	TGY medium	20.6101
	TGY medium	38.5045
	TGY medium	39.0997
	TGY medium	29.6503
	TGY medium	45.5357
	TGY medium	22.6935
	TGY medium	37.4628
	TGY medium	28.7574
	TGY medium	20.8705
	TGY medium	34.3006
	TGY medium	47.3214
	TGY medium	25
	TGY medium	33.9658
	TGY medium	26.4509
	TGY medium	45.4985
	TGY medium	20.9077
	TGY medium	30.0967
	TGY medium	32.9613
	TGY medium	24.0699
	TGY medium	39.5089
	TGY medium	28.7574
	TGY medium	24.628
	TGY medium	33.9658
	TGY medium	27.4926
	TGY medium	43.2292
	TGY medium	45.8705
	TGY medium	41.2574
	TGY medium	38.3557
	TGY medium	28.5714
	TGY medium	42.1503
	TGY medium	55.3943
	TGY medium	25.4092
	TGY medium	30.4687
	TGY medium	32.9241
	TGY medium	37.0164
	TGY medium	42.7083
	TGY medium	19.4196
	TGY medium	36.1235
	TGY medium	18.8616
	TGY medium	31.808
	TGY medium	26.2277
	TGY medium	35.6399
	TGY medium	42.8943
	TGY medium	21.5402
	TGY medium	42.6711
	TGY medium	35.4911
	TGY medium	48.1399
	TGY medium	34.8958
	TGY medium	39.7321
	TGY medium	39.4717
	TGY medium	21.8378
	TGY medium	42.7083
	TGY medium	43.6384
	TGY medium	30.4687
	TGY medium	33.3333
	TGY medium	41.0714
	TGY medium	30.9524
	TGY medium	49.5164
	TGY medium	36.3467
	TGY medium	45.7217
	TGY medium	37.2024
	TGY medium	18.6756
	TGY medium	47.8423
	TGY medium	19.4196
	TGY medium	44.0848
	TGY medium	41.1458
	TGY medium	34.1146
	TGY medium	18.378
	TGY medium	30.2827
	TGY medium	29.7619
	TGY medium	37.2024
	TGY medium	28.4226
	TGY medium	33.1101
	TGY medium	36.6443
	TGY medium	46.6518
	TGY medium	36.1607
	TGY medium	36.2351
	TGY medium	40.7366
	TGY medium	35.119
	TGY medium	36.0491
	TGY medium	42.9688
	TGY medium	41.1086
	TGY medium	27.7158
	TGY medium	39.3601
	TGY medium	32.9985
	TGY medium	30.9896
	TGY medium	25.1488
	TGY medium	31.1384
	TGY medium	40.1786
	TGY medium	31.1384
	TGY medium	35.7143
	TGY medium	37.6116
	TGY medium	29.7619
	TGY medium	30.4687
	TGY medium	35.0818
	TGY medium	35.4911
	TGY medium	34.8214
	TGY medium	28.4226
	TGY medium	22.8051
	TGY medium	47.3214
	TGY medium	35.5655
	TGY medium	31.808
	TGY medium	36.756
	TGY medium	39.2113
	TGY medium	44.7173
	TGY medium	37.6116
	TGY medium	38.9137
	TGY medium	45.9821
	TGY medium	22.4702
	TGY medium	41.0342
	TGY medium	33.1473
	TGY medium	39.4717
	TGY medium	29.5015
	TGY medium	34.8214
	TGY medium	54.5759
	TGY medium	43.378
	TGY medium	23.5491
	TGY medium	37.4256
	TGY medium	45.4241
	TGY medium	23.7351
	TGY medium	25.6696
	TGY medium	53.0506
	TGY medium	23.9211
	TGY medium	46.0938
	TGY medium	39.5089
	TGY medium	26.7113
	TGY medium	37.8348
	TGY medium	45.8333
	TGY medium	29.5015
	TGY medium	40.2902
	TGY medium	26.8973
	TGY medium	27.1205
	TGY medium	38.9509
	TGY medium	30.3199
	TGY medium	27.0089
	TGY medium	25.8929
	TGY medium	48.8839
	TGY medium	23.1399
	TGY medium	55.8036
	TGY medium	32.9985
	TGY medium	43.8616
	TGY medium	39.7321
	TGY medium	45.3869
	TGY medium	36.1235
	TGY medium	46.0193
	TGY medium	32.9613
	TGY medium	45.7217
	TGY medium	29.4643
	C. perfringens-infected	17.1131
	C. perfringens-infected	22.061
	C. perfringens-infected	9.82143
	C. perfringens-infected	21.7634
	C. perfringens-infected	21.3914
	C. perfringens-infected	27.4182
	C. perfringens-infected	27.939
	C. perfringens-infected	14.2857
	C. perfringens-infected	20.9821
	C. perfringens-infected	21.5774
	C. perfringens-infected	20.3497
	C. perfringens-infected	8.66815
	C. perfringens-infected	17.5595
	C. perfringens-infected	15.4018
	C. perfringens-infected	12.9836
	C. perfringens-infected	30.2827
	C. perfringens-infected	9.70982
	C. perfringens-infected	14.0253
	C. perfringens-infected	30.2827
	C. perfringens-infected	22.1726
	C. perfringens-infected	34.6726
	C. perfringens-infected	38.3929
	C. perfringens-infected	23.8839
	C. perfringens-infected	16.2946
	C. perfringens-infected	17.6711
	C. perfringens-infected	21.5774
	C. perfringens-infected	20.3497
	C. perfringens-infected	16.7783
	C. perfringens-infected	18.75
	C. perfringens-infected	5.46875
	C. perfringens-infected	27.4182
	C. perfringens-infected	15.8854
	C. perfringens-infected	18.1548
	C. perfringens-infected	20.2753
	C. perfringens-infected	14.5461
	C. perfringens-infected	25.2232
	C. perfringens-infected	9.3378
	C. perfringens-infected	32.1057
	C. perfringens-infected	14.881
	C. perfringens-infected	31.1012
	C. perfringens-infected	18.3036
	C. perfringens-infected	22.619
	C. perfringens-infected	23.7351
	C. perfringens-infected	14.2113
	C. perfringens-infected	18.6756
	C. perfringens-infected	14.4345
	C. perfringens-infected	14.8065
	C. perfringens-infected	8.22173
	C. perfringens-infected	21.7634
	C. perfringens-infected	15.9598
	C. perfringens-infected	14.881
	C. perfringens-infected	6.58482
	C. perfringens-infected	14.5461
	C. perfringens-infected	24.3304
	C. perfringens-infected	9.3378
	C. perfringens-infected	31.2128
	C. perfringens-infected	23.0283
	C. perfringens-infected	31.808
	C. perfringens-infected	24.628
	C. perfringens-infected	13.7277
	C. perfringens-infected	17.4107
	C. perfringens-infected	7.7381
	C. perfringens-infected	19.7545
	C. perfringens-infected	29.6131
	C. perfringens-infected	30.3199
	C. perfringens-infected	4.7247
	C. perfringens-infected	32.7009
	C. perfringens-infected	19.1964
	C. perfringens-infected	24.628
	C. perfringens-infected	10.5283
	C. perfringens-infected	8.85417
	C. perfringens-infected	21.5402
	C. perfringens-infected	29.1295
	C. perfringens-infected	28.1994
	C. perfringens-infected	38.0208
	C. perfringens-infected	27.4182
	C. perfringens-infected	32.4405
	C. perfringens-infected	44.7545
	C. perfringens-infected	17.5223
	C. perfringens-infected	31.3616
	C. perfringens-infected	10.4167
	C. perfringens-infected	25.8185
	C. perfringens-infected	7.8869
	C. perfringens-infected	12.3884
	C. perfringens-infected	29.0551
	C. perfringens-infected	25.5952
	C. perfringens-infected	20.0893
	C. perfringens-infected	20.0149
	C. perfringens-infected	34.4122
	C. perfringens-infected	17.7083
	C. perfringens-infected	15.9598
	C. perfringens-infected	20.4613
	C. perfringens-infected	38.4673
	C. perfringens-infected	19.1592
	C. perfringens-infected	27.7902
	C. perfringens-infected	24.7024
	C. perfringens-infected	40.7738
	C. perfringens-infected	25.4092
	C. perfringens-infected	11.4583
	C. perfringens-infected	15.5134
	C. perfringens-infected	17.2247
	C. perfringens-infected	11.5327
	C. perfringens-infected	25.4092
	C. perfringens-infected	22.5446
	C. perfringens-infected	25.8185
	C. perfringens-infected	51.9345
	C. perfringens-infected	33.5565
	C. perfringens-infected	28.9435
	C. perfringens-infected	27.5298
	C. perfringens-infected	14.4345
	C. perfringens-infected	34.0402
	C. perfringens-infected	21.6146
	C. perfringens-infected	20.2009
	C. perfringens-infected	28.9435
	C. perfringens-infected	11.5327
	C. perfringens-infected	13.1696
	C. perfringens-infected	29.2039
	C. perfringens-infected	27.0833
	C. perfringens-infected	11.0863
	C. perfringens-infected	23.2515
	C. perfringens-infected	23.8839
	C. perfringens-infected	12.5
	C. perfringens-infected	16.3318
	C. perfringens-infected	20.2009
	C. perfringens-infected	10.0818
	C. perfringens-infected	25.5952
	C. perfringens-infected	37.4256
	C. perfringens-infected	18.936
	C. perfringens-infected	6.25
	C. perfringens-infected	21.7634
	C. perfringens-infected	20.7961
	C. perfringens-infected	30.878
	C. perfringens-infected	18.8616
	C. perfringens-infected	23.0283
	C. perfringens-infected	22.6935
	C. perfringens-infected	24.0699
	C. perfringens-infected	22.6935
	C. perfringens-infected	38.1696
	C. perfringens-infected	24.814
	C. perfringens-infected	22.2098
	C. perfringens-infected	32.5521
	C. perfringens-infected	32.8869
	C. perfringens-infected	41.2574
	C. perfringens-infected	6.99405
	C. perfringens-infected	27.1205
	C. perfringens-infected	14.7321
	C. perfringens-infected	59.7842
	C. perfringens-infected	13.7277
	C. perfringens-infected	9.93304
	C. perfringens-infected	12.9092
	C. perfringens-infected	13.5417
	C. perfringens-infected	17.7083
	C. perfringens-infected	26.5253
	C. perfringens-infected	9.4494
	C. perfringens-infected	14.6205
	C. perfringens-infected	41.9643
	C. perfringens-infected	31.2128
	C. perfringens-infected	33.9658
	C. perfringens-infected	45.7589
	C. perfringens-infected	15.9598
	C. perfringens-infected	42.5595
	C. perfringens-infected	29.4643
	C. perfringens-infected	9.3378
	C. perfringens-infected	28.7574
	C. perfringens-infected	19.0104
	C. perfringens-infected	22.2098
	C. perfringens-infected	15.5134
	C. perfringens-infected	35.0818
	C. perfringens-infected	18.1548
	C. perfringens-infected	7.7753
	C. perfringens-infected	27.1205
	C. perfringens-infected	29.5387
	C. perfringens-infected	19.7545
	C. perfringens-infected	14.5461
	C. perfringens-infected	17.8199
	C. perfringens-infected	12.8348
	C. perfringens-infected	25.1116
	C. perfringens-infected	12.9092
	C. perfringens-infected	16.5923
	C. perfringens-infected	34.9702
	C. perfringens-infected	38.9137
	C. perfringens-infected	21.5402
	C. perfringens-infected	26.0417
	C. perfringens-infected	27.4926
	C. perfringens-infected	11.2723
	C. perfringens-infected	25.1488
	C. perfringens-infected	10.7515
	C. perfringens-infected	32.4777
	C. perfringens-infected	38.058
	C. perfringens-infected	22.3586
	C. perfringens-infected	41.6295
	C. perfringens-infected	22.5818
	C. perfringens-infected	20.5357
	C. perfringens-infected	29.6131
	C. perfringens-infected	27.0833
	C. perfringens-infected	27.1205
	C. perfringens-infected	34.9702
	C. perfringens-infected	26.7113
	C. perfringens-infected	36.1979
	C. perfringens-infected	15.5878
	C. perfringens-infected	17.7083
	C. perfringens-infected	37.314
	C. perfringens-infected	44.0848
	C. perfringens-infected	40.0298
	C. perfringens-infected	18.75
	C. perfringens-infected	44.4196
	C. perfringens-infected	38.5417
	C. perfringens-infected	19.7545
	C. perfringens-infected	54.1295
	C. perfringens-infected	48.2143
	C. perfringens-infected	31.9196
	C. perfringens-infected	17.2247
	C. perfringens-infected	20.5357
	C. perfringens-infected	15.253
	C. perfringens-infected	24.9628
	C. perfringens-infected	50.7812
	C. perfringens-infected	23.6979
	C. perfringens-infected	35.3051
	C. perfringens-infected	7.14286
	C. perfringens-infected	36.9792
	C. perfringens-infected	37.5
	C. perfringens-infected	35.7887
	C. perfringens-infected	41.9271
	C. perfringens-infected	30.4687
	C. perfringens-infected	26.8601
	C. perfringens-infected	57.4405
	C. perfringens-infected	34.8214
	C. perfringens-infected	30.1339
	C. perfringens-infected	45.4985
	C. perfringens-infected	31.808
	C. perfringens-infected	31.3988
	C. perfringens-infected	24.9628
	C. perfringens-infected	30.0967
	C. perfringens-infected	14.5461
	C. perfringens-infected	20.1265
	C. perfringens-infected	17.4851
	C. perfringens-infected	41.6667
	C. perfringens-infected	11.0119
	C. perfringens-infected	36.5699
	C. perfringens-infected	36.756
	C. perfringens-infected	27.939
	C. perfringens-infected	29.2039
	C. perfringens-infected	21.689
	C. perfringens-infected	28.683
	C. perfringens-infected	29.6503
	C. perfringens-infected	14.4717
	C. perfringens-infected	38.3557
	C. perfringens-infected	32.3289
	C. perfringens-infected	48.0655
	C. perfringens-infected	61.2723
	C. perfringens-infected	15.5878
	C. perfringens-infected	24.1443
	C. perfringens-infected	52.4182
	C. perfringens-infected	42.8571
	C. perfringens-infected	10.0818
	C. perfringens-infected	15.9598
	C. perfringens-infected	28.2738
	C. perfringens-infected	44.7173
	C. perfringens-infected	14.881
	C. perfringens-infected	28.0134
	C. perfringens-infected	34.8214
	C. perfringens-infected	21.4286
	C. perfringens-infected	50.0744
	C. perfringens-infected	15.8854
	C. perfringens-infected	18.4896
	C. perfringens-infected	10.8631
	C. perfringens-infected	10.0818
	C. perfringens-infected	10.5283
	C. perfringens-infected	14.0253
	C. perfringens-infected	8.85417
	C. perfringens-infected	14.2485
	C. perfringens-infected	32.5893
	C. perfringens-infected	36.0491
	C. perfringens-infected	44.1964
	C. perfringens-infected	16.2946
	C. perfringens-infected	21.4286
	C. perfringens-infected	35.6771
	C. perfringens-infected	34.747
	C. perfringens-infected	14.4717
	C. perfringens-infected	9.3378
	C. perfringens-infected	10.4167
	C. perfringens-infected	38.058
	C. perfringens-infected	22.5446
	C. perfringens-infected	34.5238
	C. perfringens-infected	17.9687
	C. perfringens-infected	25.2232
	C. perfringens-infected	36.9048
	C. perfringens-infected	23.7351
	C. perfringens-infected	15.067
	C. perfringens-infected	15.6994
	C. perfringens-infected	14.2485
	C. perfringens-infected	48.0655
	C. perfringens-infected	25.7812
	C. perfringens-infected	37.7976
	C. perfringens-infected	14.7321
	C. perfringens-infected	14.6205
	C. perfringens-infected	35.4911
	C. perfringens-infected	35.119
	C. perfringens-infected	8.51935
	C. perfringens-infected	13.5417
	C. perfringens-infected + Clindamycin	39.5461
	C. perfringens-infected + Clindamycin	23.8839
	C. perfringens-infected + Clindamycin	30.3943
	C. perfringens-infected + Clindamycin	29.6503
	C. perfringens-infected + Clindamycin	33.7798
	C. perfringens-infected + Clindamycin	40.5506
	C. perfringens-infected + Clindamycin	37.314
	C. perfringens-infected + Clindamycin	40.9226
	C. perfringens-infected + Clindamycin	11.0119
	C. perfringens-infected + Clindamycin	35.6399
	C. perfringens-infected + Clindamycin	31.9568
	C. perfringens-infected + Clindamycin	44.4196
	C. perfringens-infected + Clindamycin	30.3943
	C. perfringens-infected + Clindamycin	52.0833
	C. perfringens-infected + Clindamycin	20.0149
	C. perfringens-infected + Clindamycin	35.0446
	C. perfringens-infected + Clindamycin	34.6354
	C. perfringens-infected + Clindamycin	20.9449
	C. perfringens-infected + Clindamycin	29.0923
	C. perfringens-infected + Clindamycin	36.756
	C. perfringens-infected + Clindamycin	36.1979
	C. perfringens-infected + Clindamycin	34.003
	C. perfringens-infected + Clindamycin	30.692
	C. perfringens-infected + Clindamycin	41.2946
	C. perfringens-infected + Clindamycin	35.9003
	C. perfringens-infected + Clindamycin	42.8199
	C. perfringens-infected + Clindamycin	54.8363
	C. perfringens-infected + Clindamycin	40.5878
	C. perfringens-infected + Clindamycin	17.6711
	C. perfringens-infected + Clindamycin	40.4762
	C. perfringens-infected + Clindamycin	41.0714
	C. perfringens-infected + Clindamycin	48.4375
	C. perfringens-infected + Clindamycin	26.8973
	C. perfringens-infected + Clindamycin	26.4881
	C. perfringens-infected + Clindamycin	37.5744
	C. perfringens-infected + Clindamycin	28.7574
	C. perfringens-infected + Clindamycin	36.756
	C. perfringens-infected + Clindamycin	19.5685
	C. perfringens-infected + Clindamycin	36.9792
	C. perfringens-infected + Clindamycin	21.3914
	C. perfringens-infected + Clindamycin	29.9107
	C. perfringens-infected + Clindamycin	37.0536
	C. perfringens-infected + Clindamycin	26.5253
	C. perfringens-infected + Clindamycin	32.8869
	C. perfringens-infected + Clindamycin	36.5699
	C. perfringens-infected + Clindamycin	23.2515
	C. perfringens-infected + Clindamycin	34.6354
	C. perfringens-infected + Clindamycin	45.5729
	C. perfringens-infected + Clindamycin	44.6801
	C. perfringens-infected + Clindamycin	37.2768
	C. perfringens-infected + Clindamycin	31.9196
	C. perfringens-infected + Clindamycin	39.5089
	C. perfringens-infected + Clindamycin	35.0446
	C. perfringens-infected + Clindamycin	40.2902
	C. perfringens-infected + Clindamycin	32.7009
	C. perfringens-infected + Clindamycin	34.2634
	C. perfringens-infected + Clindamycin	33.4449
	C. perfringens-infected + Clindamycin	41.0714
	C. perfringens-infected + Clindamycin	35.3423
	C. perfringens-infected + Clindamycin	27.4182
	C. perfringens-infected + Clindamycin	23.0283
	C. perfringens-infected + Clindamycin	27.4926
	C. perfringens-infected + Clindamycin	20.8705
	C. perfringens-infected + Clindamycin	30.878
	C. perfringens-infected + Clindamycin	44.5685
	C. perfringens-infected + Clindamycin	31.3616
	C. perfringens-infected + Clindamycin	23.1399
	C. perfringens-infected + Clindamycin	39.2113
	C. perfringens-infected + Clindamycin	31.1384
	C. perfringens-infected + Clindamycin	43.4152
	C. perfringens-infected + Clindamycin	45.0521
	C. perfringens-infected + Clindamycin	31.25
	C. perfringens-infected + Clindamycin	24.6652
	C. perfringens-infected + Clindamycin	30.7292
	C. perfringens-infected + Clindamycin	31.25
	C. perfringens-infected + Clindamycin	42.1503
	C. perfringens-infected + Clindamycin	27.4182
	C. perfringens-infected + Clindamycin	33.6682
	C. perfringens-infected + Clindamycin	34.6354
	C. perfringens-infected + Clindamycin	32.3289
	C. perfringens-infected + Clindamycin	37.128
	C. perfringens-infected + Clindamycin	43.8616
	C. perfringens-infected + Clindamycin	39.5461
	C. perfringens-infected + Clindamycin	33.1101
	C. perfringens-infected + Clindamycin	39.3601
	C. perfringens-infected + Clindamycin	27.0833
	C. perfringens-infected + Clindamycin	25.2976
	C. perfringens-infected + Clindamycin	34.0402
	C. perfringens-infected + Clindamycin	22.0238
	C. perfringens-infected + Clindamycin	40.5878
	C. perfringens-infected + Clindamycin	34.747
	C. perfringens-infected + Clindamycin	29.9107
	C. perfringens-infected + Clindamycin	27.6042
	C. perfringens-infected + Clindamycin	32.4405
	C. perfringens-infected + Clindamycin	21.4286
	C. perfringens-infected + Clindamycin	32.9241
	C. perfringens-infected + Clindamycin	37.314
	C. perfringens-infected + Clindamycin	31.622
	C. perfringens-infected + Clindamycin	40.625
	C. perfringens-infected + Clindamycin	43.0804
	C. perfringens-infected + Clindamycin	30.3943
	C. perfringens-infected + Clindamycin	19.4196
	C. perfringens-infected + Clindamycin	34.0402
	C. perfringens-infected + Clindamycin	29.7991
	C. perfringens-infected + Clindamycin	20.4613
	C. perfringens-infected + Clindamycin	16.7411
	C. perfringens-infected + Clindamycin	27.939
	C. perfringens-infected + Clindamycin	18.0432
	C. perfringens-infected + Clindamycin	33.3333
	C. perfringens-infected + Clindamycin	22.6935
	C. perfringens-infected + Clindamycin	31.9568
	C. perfringens-infected + Clindamycin	18.4896
	C. perfringens-infected + Clindamycin	38.8393
	C. perfringens-infected + Clindamycin	24.628
	C. perfringens-infected + Clindamycin	16.183
	C. perfringens-infected + Clindamycin	16.4807
	C. perfringens-infected + Clindamycin	29.0923
	C. perfringens-infected + Clindamycin	30.2827
	C. perfringens-infected + Clindamycin	19.6057
	C. perfringens-infected + Clindamycin	28.1994
	C. perfringens-infected + Clindamycin	39.881
	C. perfringens-infected + Clindamycin	28.7946
	C. perfringens-infected + Clindamycin	20.3497
	C. perfringens-infected + Clindamycin	20.2753
	C. perfringens-infected + Clindamycin	18.4152
	C. perfringens-infected + Clindamycin	34.561
	C. perfringens-infected + Clindamycin	26.5253
	C. perfringens-infected + Clindamycin	14.2857
	C. perfringens-infected + Clindamycin	32.2545
	C. perfringens-infected + Clindamycin	27.1205
	C. perfringens-infected + Clindamycin	36.756
	C. perfringens-infected + Clindamycin	28.3854
	C. perfringens-infected + Clindamycin	18.4896
	C. perfringens-infected + Clindamycin	30.1339
	C. perfringens-infected + Clindamycin	25.6696
	C. perfringens-infected + Clindamycin	21.3914
	C. perfringens-infected + Clindamycin	27.939
	C. perfringens-infected + Clindamycin	37.7976
	C. perfringens-infected + Clindamycin	29.5015
	C. perfringens-infected + Clindamycin	18.4896
	C. perfringens-infected + Clindamycin	23.0283
	C. perfringens-infected + Clindamycin	33.5565
	C. perfringens-infected + Clindamycin	24.4792
	C. perfringens-infected + Clindamycin	14.2857
	C. perfringens-infected + Clindamycin	36.942
	C. perfringens-infected + Clindamycin	21.7634
	C. perfringens-infected + Clindamycin	44.2336
	C. perfringens-infected + Clindamycin	26.5253
	C. perfringens-infected + Clindamycin	21.7262
	C. perfringens-infected + Clindamycin	22.6935
	C. perfringens-infected + Clindamycin	23.6235
	C. perfringens-infected + Clindamycin	29.6503
	C. perfringens-infected + Clindamycin	31.4732
	C. perfringens-infected + Clindamycin	15.3274
	C. perfringens-infected + Clindamycin	21.2798
	C. perfringens-infected + Clindamycin	24.3304
	C. perfringens-infected + Clindamycin	20.4613
	C. perfringens-infected + Clindamycin	21.5402
	C. perfringens-infected + Clindamycin	30.878
	C. perfringens-infected + Clindamycin	25.4092
	C. perfringens-infected + Clindamycin	11.8304
	C. perfringens-infected + Clindamycin	22.5818
	C. perfringens-infected + Clindamycin	30.1339
	C. perfringens-infected + Clindamycin	40.9226
	C. perfringens-infected + Clindamycin	16.3318
	C. perfringens-infected + Clindamycin	25.8185
	C. perfringens-infected + Clindamycin	31.622
	C. perfringens-infected + Clindamycin	36.4211
	C. perfringens-infected + Clindamycin	28.3854
	C. perfringens-infected + Clindamycin	16.3318
	C. perfringens-infected + Clindamycin	23.5863
	C. perfringens-infected + Clindamycin	33.7798
	C. perfringens-infected + Clindamycin	19.4196
	C. perfringens-infected + Clindamycin	15.5878
	C. perfringens-infected + Clindamycin	21.8378
	C. perfringens-infected + Clindamycin	25.2976
	C. perfringens-infected + Clindamycin	38.5045
	C. perfringens-infected + Clindamycin	18.936
	C. perfringens-infected + Clindamycin	31.2128
	C. perfringens-infected + Clindamycin	19.0104
	C. perfringens-infected + Clindamycin	35.0446
	C. perfringens-infected + Clindamycin	14.8065
	C. perfringens-infected + Clindamycin	23.0283
	C. perfringens-infected + Clindamycin	33.4449
	C. perfringens-infected + Clindamycin	15.3274
	C. perfringens-infected + Clindamycin	25.7812
	C. perfringens-infected + Clindamycin	21.7262
	C. perfringens-infected + Clindamycin	23.0283
	C. perfringens-infected + Clindamycin	24.0327
	C. perfringens-infected + Clindamycin	30.3943
	C. perfringens-infected + Clindamycin	14.7321
	C. perfringens-infected + Clindamycin	23.3631
	C. perfringens-infected + Clindamycin	22.8795
	C. perfringens-infected + Clindamycin	33.6682
	C. perfringens-infected + Clindamycin	49.0327
	C. perfringens-infected + Clindamycin	14.6205
	C. perfringens-infected + Clindamycin	13.7277
	C. perfringens-infected + Clindamycin	28.5714
	C. perfringens-infected + Clindamycin	40.439
	C. perfringens-infected + Clindamycin	23.3259
	C. perfringens-infected + Clindamycin	36.0491
	C. perfringens-infected + Clindamycin	33.1101
	C. perfringens-infected + Clindamycin	16.7039
	C. perfringens-infected + Clindamycin	41.6295
	C. perfringens-infected + Clindamycin	27.1577
	C. perfringens-infected + Clindamycin	26.5253
	C. perfringens-infected + Clindamycin	29.4643
	C. perfringens-infected + Clindamycin	22.2098
	C. perfringens-infected + Clindamycin	34.561
	C. perfringens-infected + Clindamycin	40.439
	C. perfringens-infected + Clindamycin	17.2247
	C. perfringens-infected + Clindamycin	30.5432
	C. perfringens-infected + Clindamycin	28.0878
	C. perfringens-infected + Clindamycin	36.9048
	C. perfringens-infected + Clindamycin	25.4092
	C. perfringens-infected + Clindamycin	28.1622
	C. perfringens-infected + Clindamycin	22.5818
	C. perfringens-infected + Clindamycin	15.4018
	C. perfringens-infected + Clindamycin	13.7277
	C. perfringens-infected + Clindamycin	55.878
	C. perfringens-infected + Clindamycin	24.0699
	C. perfringens-infected + Clindamycin	30.3943
	C. perfringens-infected + Clindamycin	33.5565
	C. perfringens-infected + Clindamycin	35.4167
	C. perfringens-infected + Clindamycin	21.9494
	C. perfringens-infected + Clindamycin	46.8006
	C. perfringens-infected + Clindamycin	33.5565
	C. perfringens-infected + Clindamycin	41.2946
	C. perfringens-infected + Clindamycin	34.1146
	C. perfringens-infected + Clindamycin	10.5283
	C. perfringens-infected + Clindamycin	38.8393
	C. perfringens-infected + Clindamycin	32.9613
	C. perfringens-infected + Clindamycin	35.3423
	C. perfringens-infected + Clindamycin	15.9598
	C. perfringens-infected + Clindamycin	9.82143
	C. perfringens-infected + Clindamycin	33.631
	C. perfringens-infected + Clindamycin	49.0327
	C. perfringens-infected + Clindamycin	25.8557
	C. perfringens-infected + Clindamycin	48.8467
	C. perfringens-infected + Clindamycin	30.1711
	C. perfringens-infected + Clindamycin	26.4137
	C. perfringens-infected + Clindamycin	27.939
	C. perfringens-infected + Clindamycin	30.7664
	C. perfringens-infected + Clindamycin	14.1369
	C. perfringens-infected + Clindamycin	32.8869
	C. perfringens-infected + Clindamycin	14.881
	C. perfringens-infected + Clindamycin	46.8006
	C. perfringens-infected + Clindamycin	36.1979
	C. perfringens-infected + Clindamycin	30.878
	C. perfringens-infected + Clindamycin	23.6235
	C. perfringens-infected + Clindamycin	38.3557
	C. perfringens-infected + Clindamycin	21.1682
	C. perfringens-infected + Clindamycin	23.9211
	C. perfringens-infected + Clindamycin	43.8616
	C. perfringens-infected + Clindamycin	54.7619
	C. perfringens-infected + Clindamycin	31.25
	C. perfringens-infected + Clindamycin	17.2247
	C. perfringens-infected + Clindamycin	28.5714
	C. perfringens-infected + Clindamycin	49.8884
	C. perfringens-infected + Clindamycin	9.70982
	C. perfringens-infected + Clindamycin	15.067
	C. perfringens-infected + Clindamycin	37.5372
	C. perfringens-infected + Clindamycin	49.7024
	C. perfringens-infected + Clindamycin	45.9077
	C. perfringens-infected + Clindamycin	18.75
	C. perfringens-infected + Clindamycin	41.369
	C. perfringens-infected + Clindamycin	25
	C. perfringens-infected + Clindamycin	38.9137
	C. perfringens-infected + Clindamycin	14.6205
	C. perfringens-infected + Clindamycin	12.5
	C. perfringens-infected + Clindamycin	25.5952
	C. perfringens-infected + Clindamycin	35.4911
	C. perfringens-infected + Clindamycin	52.1205
	C. perfringens-infected + Clindamycin	29.7991
	C. perfringens-infected + Clindamycin	25.9673
	C. perfringens-infected + Clindamycin	14.6205
	C. perfringens-infected + Clindamycin	36.0491
	C. perfringens-infected + Clindamycin	28.5342
	C. perfringens-infected + Clindamycin	33.4821
	C. perfringens-infected + Clindamycin	50.0372
	C. perfringens-infected + Clindamycin	46.8006
	C. perfringens-infected + Clindamycin	39.5089
	C. perfringens-infected + Clindamycin	28.7946
	C. perfringens-infected + Clindamycin	32.4777
	C. perfringens-infected + Clindamycin	46.5774
	C. perfringens-infected + Clindamycin	35.2307
	C. perfringens-infected + Clindamycin	32.6265
	C. perfringens-infected + Clindamycin	17.8943
	C. perfringens-infected + Clindamycin	24.4792
	C. perfringens-infected + Clindamycin	17.4851
	C. perfringens-infected + Clindamycin	19.8661
	C. perfringens-infected + Clindamycin	14.7321
	C. perfringens-infected + Clindamycin	36.4955
	C. perfringens-infected + Clindamycin	29.7991
	C. perfringens-infected + Clindamycin	36.756
	C. perfringens-infected + Clindamycin	28.2738
	C. perfringens-infected + Clindamycin	24.9628
	C. perfringens-infected + Clindamycin	20.9821
	C. perfringens-infected + Clindamycin	38.058
	C. perfringens-infected + Clindamycin	14.4717
	C. perfringens-infected + Caspofungin	26.7113
	C. perfringens-infected + Caspofungin	42.8199
	C. perfringens-infected + Caspofungin	25.7812
	C. perfringens-infected + Caspofungin	28.0878
	C. perfringens-infected + Caspofungin	32.3289
	C. perfringens-infected + Caspofungin	19.7545
	C. perfringens-infected + Caspofungin	24.6652
	C. perfringens-infected + Caspofungin	23.5863
	C. perfringens-infected + Caspofungin	36.756
	C. perfringens-infected + Caspofungin	44.9405
	C. perfringens-infected + Caspofungin	28.8318
	C. perfringens-infected + Caspofungin	30.6548
	C. perfringens-infected + Caspofungin	28.7574
	C. perfringens-infected + Caspofungin	32.5521
	C. perfringens-infected + Caspofungin	29.7619
	C. perfringens-infected + Caspofungin	40.0298
	C. perfringens-infected + Caspofungin	33.0357
	C. perfringens-infected + Caspofungin	22.3586
	C. perfringens-infected + Caspofungin	32.2545
	C. perfringens-infected + Caspofungin	29.6131
	C. perfringens-infected + Caspofungin	28.5714
	C. perfringens-infected + Caspofungin	38.3929
	C. perfringens-infected + Caspofungin	47.7679
	C. perfringens-infected + Caspofungin	36.0863
	C. perfringens-infected + Caspofungin	15.2902
	C. perfringens-infected + Caspofungin	53.1622
	C. perfringens-infected + Caspofungin	14.4717
	C. perfringens-infected + Caspofungin	44.0476
	C. perfringens-infected + Caspofungin	26.0417
	C. perfringens-infected + Caspofungin	15.4018
	C. perfringens-infected + Caspofungin	33.4821
	C. perfringens-infected + Caspofungin	26.6741
	C. perfringens-infected + Caspofungin	42.3735
	C. perfringens-infected + Caspofungin	19.7917
	C. perfringens-infected + Caspofungin	22.5818
	C. perfringens-infected + Caspofungin	47.9167
	C. perfringens-infected + Caspofungin	27.0089
	C. perfringens-infected + Caspofungin	20.8705
	C. perfringens-infected + Caspofungin	18.0804
	C. perfringens-infected + Caspofungin	27.4926
	C. perfringens-infected + Caspofungin	13.2068
	C. perfringens-infected + Caspofungin	9.59821
	C. perfringens-infected + Caspofungin	28.7202
	C. perfringens-infected + Caspofungin	30.2827
	C. perfringens-infected + Caspofungin	20.3497
	C. perfringens-infected + Caspofungin	15.6622
	C. perfringens-infected + Caspofungin	27.4926
	C. perfringens-infected + Caspofungin	20.8705
	C. perfringens-infected + Caspofungin	18.1548
	C. perfringens-infected + Caspofungin	16.183
	C. perfringens-infected + Caspofungin	23.7723
	C. perfringens-infected + Caspofungin	35.3423
	C. perfringens-infected + Caspofungin	22.4702
	C. perfringens-infected + Caspofungin	24.628
	C. perfringens-infected + Caspofungin	27.0833
	C. perfringens-infected + Caspofungin	18.8616
	C. perfringens-infected + Caspofungin	24.3304
	C. perfringens-infected + Caspofungin	15.8854
	C. perfringens-infected + Caspofungin	35.2307
	C. perfringens-infected + Caspofungin	24.0327
	C. perfringens-infected + Caspofungin	19.2336
	C. perfringens-infected + Caspofungin	30.0967
	C. perfringens-infected + Caspofungin	28.5714
	C. perfringens-infected + Caspofungin	29.4643
	C. perfringens-infected + Caspofungin	33.5938
	C. perfringens-infected + Caspofungin	40.0298
	C. perfringens-infected + Caspofungin	18.4896
	C. perfringens-infected + Caspofungin	34.6726
	C. perfringens-infected + Caspofungin	25
	C. perfringens-infected + Caspofungin	30.1339
	C. perfringens-infected + Caspofungin	35.0818
	C. perfringens-infected + Caspofungin	18.75
	C. perfringens-infected + Caspofungin	27.6042
	C. perfringens-infected + Caspofungin	29.0179
	C. perfringens-infected + Caspofungin	19.3824
	C. perfringens-infected + Caspofungin	24.7768
	C. perfringens-infected + Caspofungin	22.1726
	C. perfringens-infected + Caspofungin	27.381
	C. perfringens-infected + Caspofungin	25.7812
	C. perfringens-infected + Caspofungin	22.5818
	C. perfringens-infected + Caspofungin	38.6905
	C. perfringens-infected + Caspofungin	43.4524
	C. perfringens-infected + Caspofungin	27.1205
	C. perfringens-infected + Caspofungin	40.9226
	C. perfringens-infected + Caspofungin	26.4137
	C. perfringens-infected + Caspofungin	26.3765
	C. perfringens-infected + Caspofungin	39.3601
	C. perfringens-infected + Caspofungin	20.2009
	C. perfringens-infected + Caspofungin	37.2768
	C. perfringens-infected + Caspofungin	24.5164
	C. perfringens-infected + Caspofungin	27.4926
	C. perfringens-infected + Caspofungin	31.3616
	C. perfringens-infected + Caspofungin	37.2024
	C. perfringens-infected + Caspofungin	32.1057
	C. perfringens-infected + Caspofungin	29.3155
	C. perfringens-infected + Caspofungin	42.1503
	C. perfringens-infected + Caspofungin	19.6057
	C. perfringens-infected + Caspofungin	33.3705
	C. perfringens-infected + Caspofungin	25.2604
	C. perfringens-infected + Caspofungin	46.6146
	C. perfringens-infected + Caspofungin	49.9256
	C. perfringens-infected + Caspofungin	22.1726
	C. perfringens-infected + Caspofungin	22.5074
	C. perfringens-infected + Caspofungin	35.9003
	C. perfringens-infected + Caspofungin	16.183
	C. perfringens-infected + Caspofungin	7.7381
	C. perfringens-infected + Caspofungin	22.061
	C. perfringens-infected + Caspofungin	40.5878
	C. perfringens-infected + Caspofungin	23.1399
	C. perfringens-infected + Caspofungin	11.6443
	C. perfringens-infected + Caspofungin	12.6116
	C. perfringens-infected + Caspofungin	9.375
	C. perfringens-infected + Caspofungin	30.2827
	C. perfringens-infected + Caspofungin	18.6012
	C. perfringens-infected + Caspofungin	21.5402
	C. perfringens-infected + Caspofungin	36.3095
	C. perfringens-infected + Caspofungin	24.6652
	C. perfringens-infected + Caspofungin	10.4167
	C. perfringens-infected + Caspofungin	14.2857
	C. perfringens-infected + Caspofungin	40.9226
	C. perfringens-infected + Caspofungin	32.2545
	C. perfringens-infected + Caspofungin	19.4196
	C. perfringens-infected + Caspofungin	35.7143
	C. perfringens-infected + Caspofungin	17.0015
	C. perfringens-infected + Caspofungin	11.4583
	C. perfringens-infected + Caspofungin	15.811
	C. perfringens-infected + Caspofungin	20.6473
	C. perfringens-infected + Caspofungin	23.1399
	C. perfringens-infected + Caspofungin	34.3378
	C. perfringens-infected + Caspofungin	25
	C. perfringens-infected + Caspofungin	29.4643
	C. perfringens-infected + Caspofungin	25.2604
	C. perfringens-infected + Caspofungin	32.9613
	C. perfringens-infected + Caspofungin	26.7113
	C. perfringens-infected + Caspofungin	14.881
	C. perfringens-infected + Caspofungin	8.85417
	C. perfringens-infected + Caspofungin	15.5878
	C. perfringens-infected + Caspofungin	21.8378
	C. perfringens-infected + Caspofungin	17.2247
	C. perfringens-infected + Caspofungin	19.6057
	C. perfringens-infected + Caspofungin	11.6071
	C. perfringens-infected + Caspofungin	10.5283
	C. perfringens-infected + Caspofungin	32.8869
	C. perfringens-infected + Caspofungin	24.1071
	C. perfringens-infected + Caspofungin	34.0402
	C. perfringens-infected + Caspofungin	36.756
	C. perfringens-infected + Caspofungin	9.93304
	C. perfringens-infected + Caspofungin	23.6235
	C. perfringens-infected + Caspofungin	31.4732
	C. perfringens-infected + Caspofungin	22.9911
	C. perfringens-infected + Caspofungin	10.8631
	C. perfringens-infected + Caspofungin	23.5863
	C. perfringens-infected + Caspofungin	21.8378
	C. perfringens-infected + Caspofungin	22.2098
	C. perfringens-infected + Caspofungin	44.6801
	C. perfringens-infected + Caspofungin	21.1682
	C. perfringens-infected + Caspofungin	21.4286
	C. perfringens-infected + Caspofungin	35.9003
	C. perfringens-infected + Caspofungin	18.378
	C. perfringens-infected + Caspofungin	28.7574
	C. perfringens-infected + Caspofungin	23.8839
	C. perfringens-infected + Caspofungin	24.814
	C. perfringens-infected + Caspofungin	20.2753
	C. perfringens-infected + Caspofungin	20.4613
	C. perfringens-infected + Caspofungin	29.9107
	C. perfringens-infected + Caspofungin	12.9092
	C. perfringens-infected + Caspofungin	20.9821
	C. perfringens-infected + Caspofungin	30.878
	C. perfringens-infected + Caspofungin	24.3304
	C. perfringens-infected + Caspofungin	24.814
	C. perfringens-infected + Caspofungin	46.0938
	C. perfringens-infected + Caspofungin	20.6845
	C. perfringens-infected + Caspofungin	34.5982
	C. perfringens-infected + Caspofungin	23.0283
	C. perfringens-infected + Caspofungin	36.3095
	C. perfringens-infected + Caspofungin	11.4583
	C. perfringens-infected + Caspofungin	15.5878
	C. perfringens-infected + Caspofungin	20.0893
	C. perfringens-infected + Caspofungin	18.2292
	C. perfringens-infected + Caspofungin	24.9628
	C. perfringens-infected + Caspofungin	28.1994
	C. perfringens-infected + Caspofungin	19.7545
	C. perfringens-infected + Caspofungin	10.4167
	C. perfringens-infected + Caspofungin	17.0759
	C. perfringens-infected + Caspofungin	23.6607
	C. perfringens-infected + Caspofungin	29.1667
	C. perfringens-infected + Caspofungin	14.8065
	C. perfringens-infected + Caspofungin	28.8318
	C. perfringens-infected + Caspofungin	18.0432
	C. perfringens-infected + Caspofungin	26.1533
	C. perfringens-infected + Caspofungin	13.9509
	C. perfringens-infected + Caspofungin	15.4018
	C. perfringens-infected + Caspofungin	19.7545
	C. perfringens-infected + Caspofungin	16.5923
	C. perfringens-infected + Caspofungin	7.66369
	C. perfringens-infected + Caspofungin	16.7783
	C. perfringens-infected + Caspofungin	19.6057
	C. perfringens-infected + Caspofungin	30.1339
	C. perfringens-infected + Caspofungin	6.58482
	C. perfringens-infected + Caspofungin	16.7411
	C. perfringens-infected + Caspofungin	34.8214
	C. perfringens-infected + Caspofungin	27.0089
	C. perfringens-infected + Caspofungin	39.5089
	C. perfringens-infected + Caspofungin	33.5193
	C. perfringens-infected + Caspofungin	20.2753
	C. perfringens-infected + Caspofungin	29.6875
	C. perfringens-infected + Caspofungin	26.8601
	C. perfringens-infected + Caspofungin	18.4152
	C. perfringens-infected + Caspofungin	24.3304
	C. perfringens-infected + Caspofungin	32.9613
	C. perfringens-infected + Caspofungin	43.8616
	C. perfringens-infected + Caspofungin	27.4926
	C. perfringens-infected + Caspofungin	51.6369
	C. perfringens-infected + Caspofungin	37.0536
	C. perfringens-infected + Caspofungin	31.25
	C. perfringens-infected + Caspofungin	18.75
	C. perfringens-infected + Caspofungin	47.3214
	C. perfringens-infected + Caspofungin	37.2768
	C. perfringens-infected + Caspofungin	40.8482
	C. perfringens-infected + Caspofungin	37.128
	C. perfringens-infected + Caspofungin	49.814
	C. perfringens-infected + Caspofungin	29.4271
	C. perfringens-infected + Caspofungin	40.4762
	C. perfringens-infected + Caspofungin	30.1711
	C. perfringens-infected + Caspofungin	21.2798
	C. perfringens-infected + Caspofungin	53.7574
	C. perfringens-infected + Caspofungin	62.0164
	C. perfringens-infected + Caspofungin	25.0372
	C. perfringens-infected + Caspofungin	37.4256
	C. perfringens-infected + Caspofungin	17.6711
	C. perfringens-infected + Caspofungin	25.5952
	C. perfringens-infected + Caspofungin	27.939
	C. perfringens-infected + Caspofungin	42.2991
	C. perfringens-infected + Caspofungin	34.5982
	C. perfringens-infected + Caspofungin	31.8452
	C. perfringens-infected + Caspofungin	10.8631
	C. perfringens-infected + Caspofungin	37.128
	C. perfringens-infected + Caspofungin	37.6116
	C. perfringens-infected + Caspofungin	21.7262
	C. perfringens-infected + Caspofungin	31.25
	C. perfringens-infected + Caspofungin	28.0134
	C. perfringens-infected + Caspofungin	20.8705
	C. perfringens-infected + Caspofungin	13.3185
	C. perfringens-infected + Caspofungin	23.5863
	C. perfringens-infected + Caspofungin	17.9687
	C. perfringens-infected + Caspofungin	29.0179
	C. perfringens-infected + Caspofungin	28.5342
	C. perfringens-infected + Caspofungin	17.0015
	C. perfringens-infected + Caspofungin	10.5283
	C. perfringens-infected + Caspofungin	35.4911
	C. perfringens-infected + Caspofungin	53.0878
	C. perfringens-infected + Caspofungin	41.2202
	C. perfringens-infected + Caspofungin	15.5134
	C. perfringens-infected + Caspofungin	23.2515
	C. perfringens-infected + Caspofungin	18.0804
	C. perfringens-infected + Caspofungin	25.2976
	C. perfringens-infected + Caspofungin	16.183
	C. perfringens-infected + Caspofungin	48.2515
	C. perfringens-infected + Caspofungin	31.2128
	C. perfringens-infected + Caspofungin	28.1994
	C. perfringens-infected + Caspofungin	38.8765
	C. perfringens-infected + Caspofungin	30.3943
	C. perfringens-infected + Caspofungin	29.8363
	C. perfringens-infected + Caspofungin	10.119
	C. perfringens-infected + Caspofungin	30.506
	C. perfringens-infected + Caspofungin	22.5074
	C. perfringens-infected + Caspofungin	26.0045
	C. perfringens-infected + Caspofungin	13.1696
	C. perfringens-infected + Caspofungin	57.3661
	C. perfringens-infected + Caspofungin	61.0491
	C. perfringens-infected + Caspofungin	68.6384
	C. perfringens-infected + Caspofungin	23.4747
	C. perfringens-infected + Caspofungin	58.7426
	C. perfringens-infected + Caspofungin	60.4911
	C. perfringens-infected + Caspofungin	50.2976
	C. perfringens-infected + Caspofungin	47.1726
	C. perfringens-infected + Caspofungin	51.2649
	C. perfringens-infected + Caspofungin	55.4688
	C. perfringens-infected + Caspofungin	52.0089
	C. perfringens-infected + Caspofungin	44.7173
	C. perfringens-infected + Caspofungin	32.5521
	C. perfringens-infected + Caspofungin	24.1443
	C. perfringens-infected + Caspofungin	48.8467
	C. perfringens-infected + Caspofungin	37.2768
	C. perfringens-infected + Caspofungin	10.8631
	C. perfringens-infected + Caspofungin	58.3333
	C. perfringens-infected + Caspofungin	28.5714
	C. perfringens-infected + Caspofungin	34.1518
	C. perfringens-infected + Caspofungin	46.0938
	C. perfringens-infected + Caspofungin	14.881
	C. perfringens-infected + Caspofungin	13.9881
	C. perfringens-infected + Caspofungin	26.3765
	C. perfringens-infected + Caspofungin	35.9003
	C. perfringens-infected + Caspofungin	26.8601
	C. perfringens-infected + Caspofungin	49.442
	C. perfringens-infected + Caspofungin	65.9226
	C. perfringens-infected + Caspofungin	44.1964
	C. perfringens-infected + Caspofungin	30.1711
	C. perfringens-infected + Caspofungin	34.5238
	C. perfringens-infected + Caspofungin	66.0342
	C. perfringens-infected + Clindamycin + Caspofungin	57.2917
	C. perfringens-infected + Clindamycin + Caspofungin	24.7768
	C. perfringens-infected + Clindamycin + Caspofungin	22.061
	C. perfringens-infected + Clindamycin + Caspofungin	27.5298
	C. perfringens-infected + Clindamycin + Caspofungin	28.0878
	C. perfringens-infected + Clindamycin + Caspofungin	48.3259
	C. perfringens-infected + Clindamycin + Caspofungin	44.9405
	C. perfringens-infected + Clindamycin + Caspofungin	43.006
	C. perfringens-infected + Clindamycin + Caspofungin	27.3065
	C. perfringens-infected + Clindamycin + Caspofungin	30.7292
	C. perfringens-infected + Clindamycin + Caspofungin	34.8214
	C. perfringens-infected + Clindamycin + Caspofungin	36.8304
	C. perfringens-infected + Clindamycin + Caspofungin	40.2902
	C. perfringens-infected + Clindamycin + Caspofungin	39.2113
	C. perfringens-infected + Clindamycin + Caspofungin	16.5923
	C. perfringens-infected + Clindamycin + Caspofungin	62.5
	C. perfringens-infected + Clindamycin + Caspofungin	35.6771
	C. perfringens-infected + Clindamycin + Caspofungin	20.0149
	C. perfringens-infected + Clindamycin + Caspofungin	52.7158
	C. perfringens-infected + Clindamycin + Caspofungin	35.1562
	C. perfringens-infected + Clindamycin + Caspofungin	31.8824
	C. perfringens-infected + Clindamycin + Caspofungin	45.7589
	C. perfringens-infected + Clindamycin + Caspofungin	13.1696
	C. perfringens-infected + Clindamycin + Caspofungin	26.3393
	C. perfringens-infected + Clindamycin + Caspofungin	31.622
	C. perfringens-infected + Clindamycin + Caspofungin	41.1458
	C. perfringens-infected + Clindamycin + Caspofungin	34.5238
	C. perfringens-infected + Clindamycin + Caspofungin	37.314
	C. perfringens-infected + Clindamycin + Caspofungin	43.4524
	C. perfringens-infected + Clindamycin + Caspofungin	40.6622
	C. perfringens-infected + Clindamycin + Caspofungin	36.4211
	C. perfringens-infected + Clindamycin + Caspofungin	25.5952
	C. perfringens-infected + Clindamycin + Caspofungin	17.0759
	C. perfringens-infected + Clindamycin + Caspofungin	20.8705
	C. perfringens-infected + Clindamycin + Caspofungin	11.2723
	C. perfringens-infected + Clindamycin + Caspofungin	38.8393
	C. perfringens-infected + Clindamycin + Caspofungin	41.6295
	C. perfringens-infected + Clindamycin + Caspofungin	28.5342
	C. perfringens-infected + Clindamycin + Caspofungin	44.9405
	C. perfringens-infected + Clindamycin + Caspofungin	37.7976
	C. perfringens-infected + Clindamycin + Caspofungin	44.9405
	C. perfringens-infected + Clindamycin + Caspofungin	45.6101
	C. perfringens-infected + Clindamycin + Caspofungin	43.3408
	C. perfringens-infected + Clindamycin + Caspofungin	53.1622
	C. perfringens-infected + Clindamycin + Caspofungin	31.622
	C. perfringens-infected + Clindamycin + Caspofungin	47.7679
	C. perfringens-infected + Clindamycin + Caspofungin	57.7381
	C. perfringens-infected + Clindamycin + Caspofungin	37.7976
	C. perfringens-infected + Clindamycin + Caspofungin	47.9167
	C. perfringens-infected + Clindamycin + Caspofungin	45.2009
	C. perfringens-infected + Clindamycin + Caspofungin	24.5164
	C. perfringens-infected + Clindamycin + Caspofungin	25.372
	C. perfringens-infected + Clindamycin + Caspofungin	51.1905
	C. perfringens-infected + Clindamycin + Caspofungin	39.5833
	C. perfringens-infected + Clindamycin + Caspofungin	15.5878
	C. perfringens-infected + Clindamycin + Caspofungin	39.5833
	C. perfringens-infected + Clindamycin + Caspofungin	25.5952
	C. perfringens-infected + Clindamycin + Caspofungin	45.4985
	C. perfringens-infected + Clindamycin + Caspofungin	45.5729
	C. perfringens-infected + Clindamycin + Caspofungin	23.3259
	C. perfringens-infected + Clindamycin + Caspofungin	35.4911
	C. perfringens-infected + Clindamycin + Caspofungin	30.878
	C. perfringens-infected + Clindamycin + Caspofungin	46.4286
	C. perfringens-infected + Clindamycin + Caspofungin	43.192
	C. perfringens-infected + Clindamycin + Caspofungin	33.631
	C. perfringens-infected + Clindamycin + Caspofungin	41.183
	C. perfringens-infected + Clindamycin + Caspofungin	32.5521
	C. perfringens-infected + Clindamycin + Caspofungin	38.3557
	C. perfringens-infected + Clindamycin + Caspofungin	33.3705
	C. perfringens-infected + Clindamycin + Caspofungin	37.0164
	C. perfringens-infected + Clindamycin + Caspofungin	45.6473
	C. perfringens-infected + Clindamycin + Caspofungin	35.8631
	C. perfringens-infected + Clindamycin + Caspofungin	25.1116
	C. perfringens-infected + Clindamycin + Caspofungin	39.7321
	C. perfringens-infected + Clindamycin + Caspofungin	55.8408
	C. perfringens-infected + Clindamycin + Caspofungin	32.2545
	C. perfringens-infected + Clindamycin + Caspofungin	42.6711
	C. perfringens-infected + Clindamycin + Caspofungin	34.3378
	C. perfringens-infected + Clindamycin + Caspofungin	35.0074
	C. perfringens-infected + Clindamycin + Caspofungin	53.1622
	C. perfringens-infected + Clindamycin + Caspofungin	54.7991
	C. perfringens-infected + Clindamycin + Caspofungin	33.2961
	C. perfringens-infected + Clindamycin + Caspofungin	42.5595
	C. perfringens-infected + Clindamycin + Caspofungin	39.0253
	C. perfringens-infected + Clindamycin + Caspofungin	34.3378
	C. perfringens-infected + Clindamycin + Caspofungin	34.8214
	C. perfringens-infected + Clindamycin + Caspofungin	34.8214
	C. perfringens-infected + Clindamycin + Caspofungin	39.2857
	C. perfringens-infected + Clindamycin + Caspofungin	36.0491
	C. perfringens-infected + Clindamycin + Caspofungin	52.1205
	C. perfringens-infected + Clindamycin + Caspofungin	17.0759
	C. perfringens-infected + Clindamycin + Caspofungin	27.381
	C. perfringens-infected + Clindamycin + Caspofungin	31.25
	C. perfringens-infected + Clindamycin + Caspofungin	35.6771
	C. perfringens-infected + Clindamycin + Caspofungin	24.3304
	C. perfringens-infected + Clindamycin + Caspofungin	46.8006
	C. perfringens-infected + Clindamycin + Caspofungin	21.4286
	C. perfringens-infected + Clindamycin + Caspofungin	21.9122
	C. perfringens-infected + Clindamycin + Caspofungin	41.8899
	C. perfringens-infected + Clindamycin + Caspofungin	21.317
	C. perfringens-infected + Clindamycin + Caspofungin	37.2396
	C. perfringens-infected + Clindamycin + Caspofungin	24.2932
	C. perfringens-infected + Clindamycin + Caspofungin	12.7976
	C. perfringens-infected + Clindamycin + Caspofungin	32.5521
	C. perfringens-infected + Clindamycin + Caspofungin	42.6711
	C. perfringens-infected + Clindamycin + Caspofungin	23.2515
	C. perfringens-infected + Clindamycin + Caspofungin	33.5565
	C. perfringens-infected + Clindamycin + Caspofungin	40.9598
	C. perfringens-infected + Clindamycin + Caspofungin	29.4643
	C. perfringens-infected + Clindamycin + Caspofungin	35.7143
	C. perfringens-infected + Clindamycin + Caspofungin	49.0699
	C. perfringens-infected + Clindamycin + Caspofungin	17.5223
	C. perfringens-infected + Clindamycin + Caspofungin	35.8259
	C. perfringens-infected + Clindamycin + Caspofungin	37.6116
	C. perfringens-infected + Clindamycin + Caspofungin	26.3021
	C. perfringens-infected + Clindamycin + Caspofungin	25.558
	C. perfringens-infected + Clindamycin + Caspofungin	28.4226
	C. perfringens-infected + Clindamycin + Caspofungin	26.3021
	C. perfringens-infected + Clindamycin + Caspofungin	35.9375
	C. perfringens-infected + Clindamycin + Caspofungin	25.7812
	C. perfringens-infected + Clindamycin + Caspofungin	38.058
	C. perfringens-infected + Clindamycin + Caspofungin	38.1324
	C. perfringens-infected + Clindamycin + Caspofungin	11.6071
	C. perfringens-infected + Clindamycin + Caspofungin	33.6682
	C. perfringens-infected + Clindamycin + Caspofungin	37.9836
	C. perfringens-infected + Clindamycin + Caspofungin	10.3423
	C. perfringens-infected + Clindamycin + Caspofungin	17.0015
	C. perfringens-infected + Clindamycin + Caspofungin	30.2083
	C. perfringens-infected + Clindamycin + Caspofungin	25.6696
	C. perfringens-infected + Clindamycin + Caspofungin	37.8348
	C. perfringens-infected + Clindamycin + Caspofungin	35.6771
	C. perfringens-infected + Clindamycin + Caspofungin	35.6771
	C. perfringens-infected + Clindamycin + Caspofungin	20.2009
	C. perfringens-infected + Clindamycin + Caspofungin	18.936
	C. perfringens-infected + Clindamycin + Caspofungin	42.3363
	C. perfringens-infected + Clindamycin + Caspofungin	19.0104
	C. perfringens-infected + Clindamycin + Caspofungin	28.0878
	C. perfringens-infected + Clindamycin + Caspofungin	47.433
	C. perfringens-infected + Clindamycin + Caspofungin	30.9896
	C. perfringens-infected + Clindamycin + Caspofungin	33.9658
	C. perfringens-infected + Clindamycin + Caspofungin	32.7009
	C. perfringens-infected + Clindamycin + Caspofungin	25.6324
	C. perfringens-infected + Clindamycin + Caspofungin	29.6503
	C. perfringens-infected + Clindamycin + Caspofungin	28.7574
	C. perfringens-infected + Clindamycin + Caspofungin	43.3408
	C. perfringens-infected + Clindamycin + Caspofungin	31.1012
	C. perfringens-infected + Clindamycin + Caspofungin	26.6741
	C. perfringens-infected + Clindamycin + Caspofungin	23.2143
	C. perfringens-infected + Clindamycin + Caspofungin	38.5045
	C. perfringens-infected + Clindamycin + Caspofungin	38.0208
	C. perfringens-infected + Clindamycin + Caspofungin	35.7887
	C. perfringens-infected + Clindamycin + Caspofungin	26.4509
	C. perfringens-infected + Clindamycin + Caspofungin	45.6845
	C. perfringens-infected + Clindamycin + Caspofungin	25.9673
	C. perfringens-infected + Clindamycin + Caspofungin	31.9568
	C. perfringens-infected + Clindamycin + Caspofungin	38.8765
	C. perfringens-infected + Clindamycin + Caspofungin	24.9628
	C. perfringens-infected + Clindamycin + Caspofungin	28.683
	C. perfringens-infected + Clindamycin + Caspofungin	42.0387
	C. perfringens-infected + Clindamycin + Caspofungin	29.5015
	C. perfringens-infected + Clindamycin + Caspofungin	29.6131
	C. perfringens-infected + Clindamycin + Caspofungin	38.3557
	C. perfringens-infected + Clindamycin + Caspofungin	18.8616
	C. perfringens-infected + Clindamycin + Caspofungin	20.8333
	C. perfringens-infected + Clindamycin + Caspofungin	37.8348
	C. perfringens-infected + Clindamycin + Caspofungin	10.8631
	C. perfringens-infected + Clindamycin + Caspofungin	30.1339
	C. perfringens-infected + Clindamycin + Caspofungin	31.25
	C. perfringens-infected + Clindamycin + Caspofungin	35.5655
	C. perfringens-infected + Clindamycin + Caspofungin	41.6667
	C. perfringens-infected + Clindamycin + Caspofungin	29.7619
	C. perfringens-infected + Clindamycin + Caspofungin	14.8065
	C. perfringens-infected + Clindamycin + Caspofungin	16.183
	C. perfringens-infected + Clindamycin + Caspofungin	23.3259
	C. perfringens-infected + Clindamycin + Caspofungin	34.5238
	C. perfringens-infected + Clindamycin + Caspofungin	34.7098
	C. perfringens-infected + Clindamycin + Caspofungin	31.6592
	C. perfringens-infected + Clindamycin + Caspofungin	26.7857
	C. perfringens-infected + Clindamycin + Caspofungin	27.1205
	C. perfringens-infected + Clindamycin + Caspofungin	24.0699
	C. perfringens-infected + Clindamycin + Caspofungin	39.2857
	C. perfringens-infected + Clindamycin + Caspofungin	38.058
	C. perfringens-infected + Clindamycin + Caspofungin	16.2946
	C. perfringens-infected + Clindamycin + Caspofungin	20.9821
	C. perfringens-infected + Clindamycin + Caspofungin	8.37054
	C. perfringens-infected + Clindamycin + Caspofungin	29.6131
	C. perfringens-infected + Clindamycin + Caspofungin	28.8318
	C. perfringens-infected + Clindamycin + Caspofungin	16.2946
	C. perfringens-infected + Clindamycin + Caspofungin	43.7872
	C. perfringens-infected + Clindamycin + Caspofungin	34.8958
	C. perfringens-infected + Clindamycin + Caspofungin	35.9375
	C. perfringens-infected + Clindamycin + Caspofungin	23.2887
	C. perfringens-infected + Clindamycin + Caspofungin	18.2292
	C. perfringens-infected + Clindamycin + Caspofungin	37.6116
	C. perfringens-infected + Clindamycin + Caspofungin	36.6443
	C. perfringens-infected + Clindamycin + Caspofungin	32.5521
	C. perfringens-infected + Clindamycin + Caspofungin	16.2946
	C. perfringens-infected + Clindamycin + Caspofungin	40.6994
	C. perfringens-infected + Clindamycin + Caspofungin	35.9747
	C. perfringens-infected + Clindamycin + Caspofungin	37.2396
	C. perfringens-infected + Clindamycin + Caspofungin	35.9003
	C. perfringens-infected + Clindamycin + Caspofungin	11.7932
	C. perfringens-infected + Clindamycin + Caspofungin	19.1964
	C. perfringens-infected + Clindamycin + Caspofungin	38.244
	C. perfringens-infected + Clindamycin + Caspofungin	56.8824
	C. perfringens-infected + Clindamycin + Caspofungin	36.8304
	C. perfringens-infected + Clindamycin + Caspofungin	47.6935
	C. perfringens-infected + Clindamycin + Caspofungin	31.3988
	C. perfringens-infected + Clindamycin + Caspofungin	35.0074
	C. perfringens-infected + Clindamycin + Caspofungin	32.1057
	C. perfringens-infected + Clindamycin + Caspofungin	10.7515
	C. perfringens-infected + Clindamycin + Caspofungin	20.3497
	C. perfringens-infected + Clindamycin + Caspofungin	14.6205
	C. perfringens-infected + Clindamycin + Caspofungin	11.2723
	C. perfringens-infected + Clindamycin + Caspofungin	22.8795
	C. perfringens-infected + Clindamycin + Caspofungin	47.0982
	C. perfringens-infected + Clindamycin + Caspofungin	14.9182
	C. perfringens-infected + Clindamycin + Caspofungin	58.9658
	C. perfringens-infected + Clindamycin + Caspofungin	17.0387
	C. perfringens-infected + Clindamycin + Caspofungin	46.0193
	C. perfringens-infected + Clindamycin + Caspofungin	22.619
	C. perfringens-infected + Clindamycin + Caspofungin	53.7946
	C. perfringens-infected + Clindamycin + Caspofungin	23.1399
	C. perfringens-infected + Clindamycin + Caspofungin	57.8869
	C. perfringens-infected + Clindamycin + Caspofungin	33.1101
	C. perfringens-infected + Clindamycin + Caspofungin	9.93304
	C. perfringens-infected + Clindamycin + Caspofungin	22.2098
	C. perfringens-infected + Clindamycin + Caspofungin	26.7857
	C. perfringens-infected + Clindamycin + Caspofungin	42.2991
	C. perfringens-infected + Clindamycin + Caspofungin	19.0104
	C. perfringens-infected + Clindamycin + Caspofungin	13.5417
	C. perfringens-infected + Clindamycin + Caspofungin	32.9613
	C. perfringens-infected + Clindamycin + Caspofungin	30.4687
	C. perfringens-infected + Clindamycin + Caspofungin	30.0967
	C. perfringens-infected + Clindamycin + Caspofungin	36.3467
	C. perfringens-infected + Clindamycin + Caspofungin	38.4673
	C. perfringens-infected + Clindamycin + Caspofungin	45.6473
	C. perfringens-infected + Clindamycin + Caspofungin	34.4122
	C. perfringens-infected + Clindamycin + Caspofungin	29.9107
	C. perfringens-infected + Clindamycin + Caspofungin	33.3705
	C. perfringens-infected + Clindamycin + Caspofungin	34.5238
	C. perfringens-infected + Clindamycin + Caspofungin	51.8229
	C. perfringens-infected + Clindamycin + Caspofungin	48.8839
	C. perfringens-infected + Clindamycin + Caspofungin	29.7619
	C. perfringens-infected + Clindamycin + Caspofungin	18.0804
	C. perfringens-infected + Clindamycin + Caspofungin	56.064
	C. perfringens-infected + Clindamycin + Caspofungin	25.5952
	C. perfringens-infected + Clindamycin + Caspofungin	62.1652
	C. perfringens-infected + Clindamycin + Caspofungin	18.75
	C. perfringens-infected + Clindamycin + Caspofungin	44.3824
	C. perfringens-infected + Clindamycin + Caspofungin	55.6548
	C. perfringens-infected + Clindamycin + Caspofungin	39.8065
	C. perfringens-infected + Clindamycin + Caspofungin	46.6146
	C. perfringens-infected + Clindamycin + Caspofungin	55.9524
	C. perfringens-infected + Clindamycin + Caspofungin	34.1518
	C. perfringens-infected + Clindamycin + Caspofungin	27.939
	C. perfringens-infected + Clindamycin + Caspofungin	32.5893
	C. perfringens-infected + Clindamycin + Caspofungin	58.2589
	C. perfringens-infected + Clindamycin + Caspofungin	18.75
	C. perfringens-infected + Clindamycin + Caspofungin	42.1131
	C. perfringens-infected + Clindamycin + Caspofungin	34.8958
	C. perfringens-infected + Clindamycin + Caspofungin	44.9405
	C. perfringens-infected + Clindamycin + Caspofungin	34.6354
	C. perfringens-infected + Clindamycin + Caspofungin	35.0818
	C. perfringens-infected + Clindamycin + Caspofungin	15.9598
	C. perfringens-infected + Clindamycin + Caspofungin	11.4583
	C. perfringens-infected + Clindamycin + Caspofungin	40.625
	C. perfringens-infected + Clindamycin + Caspofungin	38.8765
	C. perfringens-infected + Clindamycin + Caspofungin	56.064
	C. perfringens-infected + Clindamycin + Caspofungin	43.564
	C. perfringens-infected + Clindamycin + Caspofungin	54.9107
	C. perfringens-infected + Clindamycin + Caspofungin	17.4851
	C. perfringens-infected + Clindamycin + Caspofungin	61.1235
	C. perfringens-infected + Clindamycin + Caspofungin	35.3051
	C. perfringens-infected + Clindamycin + Caspofungin	27.1205
	C. perfringens-infected + Clindamycin + Caspofungin	40.6994
	C. perfringens-infected + Clindamycin + Caspofungin	38.2812
	C. perfringens-infected + Clindamycin + Caspofungin	42.7455
	C. perfringens-infected + Clindamycin + Caspofungin	40.1786
	C. perfringens-infected + Clindamycin + Caspofungin	32.5521
	C. perfringens-infected + Clindamycin + Caspofungin	31.2128
	C. perfringens-infected + Clindamycin + Caspofungin	47.5818
	C. perfringens-infected + Clindamycin + Caspofungin	21.1682
	C. perfringens-infected + Clindamycin + Caspofungin	51.9345
	C. perfringens-infected + Clindamycin + Caspofungin	50.3348
	C. perfringens-infected + Clindamycin + Caspofungin	22.8051
	C. perfringens-infected + Clindamycin + Caspofungin	53.3854
	C. perfringens-infected + Clindamycin + Caspofungin	21.0565
	C. perfringens-infected + Clindamycin + Caspofungin	48.5491
	C. perfringens-infected + Clindamycin + Caspofungin	21.9122
	C. perfringens-infected + Clindamycin + Caspofungin	58.3333
	C. perfringens-infected + Clindamycin + Caspofungin	36.756
	C. perfringens-infected + Clindamycin + Caspofungin	19.7173
	C. perfringens-infected + Clindamycin + Caspofungin	10.4167
	C. perfringens-infected + Clindamycin + Caspofungin	31.0268
	C. perfringens-infected + Clindamycin + Caspofungin	32.5893
	C. perfringens-infected + Clindamycin + Caspofungin	25.2604
	C. perfringens-infected + Clindamycin + Caspofungin	32.9985
	C. perfringens-infected + Clindamycin + Caspofungin	30.3943
	C. perfringens-infected + Clindamycin + Caspofungin	25.1116

[truncated: 3 more sheets: Fig S1, Fig S2, Fig S4]
